# Supplementary material for: Deducing the source and composition of rare earth mineralising fluids in carbonatites: insights from isotopic (C, O, 87Sr/86Sr) data from Kangankunde, Malawi
Source: Contrib Mineral Petrol. 2017 Nov 9;172(11):96. doi: 10.1007/s00410-017-1412-7 (PMC6959380; doi:10.1007/s00410-017-1412-7)
Supplement: Supplementary file 2 — Supplementary material 2 (XLSX 25 kb) [file 410_2017_1412_MOESM2_ESM.xlsx]

## Sheet: Model calc, low T alteration
Fluid interaction, low CO2 component, different T, different degrees of alteration
Strontianite starting composition.
Model outcomes in Figure 6c
Initial d13C calcite	Initial d18O calcite	initial d13C fluid	initial d18O fluid	r	Fc/Rc (amount of alteration)	T ( C )	T (K)	1000lna CO2-cal O	1000lna h20-co2		a co2-cal	ah20-co2	DO r-f	2r+1/3r	d18O f rock		Co2-cc C 1000lna			d13c r
-3.5	4.5	3	6	0.001	0.5	100	373	-11.6681	-33.2113		0.9884	0.967334	21.4758	334	27.3391		3.93602			-0.0213265
-3.5	4.5	3	6	0.001	0.45	125	398	-11.3878	-29.4333		0.988677	0.970996	17.9859	334	23.8571		2.39653			-0.739006
-3.5	4.5	3	6	0.001	0.4	150	423	-11.0427	-26.1626		0.989018	0.974177	15.067	334	20.9439		1.12026			-1.32278
-3.5	4.5	3	6	0.001	0.35	175	448	-10.6551	-23.3222		0.989401	0.976948	12.62	334	18.5002		0.0681758			-1.79714
-3.5	4.5	3	6	0.001	0.3	200	473	-10.2429	-20.8301		0.989809	0.979385	10.5452	334	16.4262		-0.793776			-2.18318
-3.5	4.5	3	6	0.001	0.2	250	523	-9.39679	-16.8265		0.990647	0.983314	7.39585	334	13.2646		-2.06135			-2.76022
-3.5	4.5	3	6	0.001	0.1	300	573	-8.57857	-13.7227		0.991458	0.986371	5.11653	334	10.9242		-2.87258			-3.17023
-3.5	4.5	3	6	0.001	0	350	623	-7.82376	-11.2568		0.992207	0.988806	3.41044	334	4.5		-3.36578			-3.5
Initial d13C calcite	Initial d18O calcite	initial d13C fluid	initial d18O fluid	r	Fc/Rc (amount of alteration)	T ( C )	T (K)	1000lna CO2-cal O	1000lna h20-co2		a co2-cal	ah20-co2	DO r-f	2r+1/3r	d18O f rock		Co2-cc C 1000lna			d13c r
-3.5	4.5	3	6	0.001	1	100	373	-11.6681	-33.2113		0.9884	0.967334	21.4758	334	27.4073		3.93602			1.71801
-3.5	4.5	3	6	0.001	0.9	125	398	-11.3878	-29.4333		0.988677	0.970996	17.9859	334	23.9213		2.39653			0.714148
-3.5	4.5	3	6	0.001	0.8	150	423	-11.0427	-26.1626		0.989018	0.974177	15.067	334	21.0052		1.12026			-0.113216
-3.5	4.5	3	6	0.001	0.7	175	448	-10.6551	-23.3222		0.989401	0.976948	12.62	334	18.5598		0.0681758			-0.795457
-3.5	4.5	3	6	0.001	0.6	200	473	-10.2429	-20.8301		0.989809	0.979385	10.5452	334	16.4854		-0.793776			-1.36017
-3.5	4.5	3	6	0.001	0.4	250	523	-9.39679	-16.8265		0.990647	0.983314	7.39585	334	13.3298		-2.06135			-2.23181
-3.5	4.5	3	6	0.001	0.2	300	573	-8.57857	-13.7227		0.991458	0.986371	5.11653	334	11.0189		-2.87258			-2.89543
-3.5	4.5	3	6	0.001	0	350	623	-7.82376	-11.2568		0.992207	0.988806	3.41044	334	4.5		-3.36578			-3.5
Initial d13C calcite	Initial d18O calcite	initial d13C fluid	initial d18O fluid	r	Fc/Rc (amount of alteration)	T ( C )	T (K)	1000lna CO2-cal O	1000lna h20-co2		a co2-cal	ah20-co2	DO r-f	2r+1/3r	d18O f rock		Co2-cc C 1000lna			d13c r
-3.5	4.5	3	6	0.001	0.1	100	373	-11.6681	-33.2113		0.9884	0.967334	21.4758	334	26.8079		3.93602			-2.55127
-3.5	4.5	3	6	0.001	0.09	125	398	-11.3878	-29.4333		0.988677	0.970996	17.9859	334	23.3585		2.39653			-2.76542
-3.5	4.5	3	6	0.001	0.08	150	423	-11.0427	-26.1626		0.989018	0.974177	15.067	334	20.4694		1.12026			-2.93554
-3.5	4.5	3	6	0.001	0.07	175	448	-10.6551	-23.3222		0.989401	0.976948	12.62	334	18.0408		0.0681758			-3.07031
-3.5	4.5	3	6	0.001	0.06	200	473	-10.2429	-20.8301		0.989809	0.979385	10.5452	334	15.9727		-0.793776			-3.17701
-3.5	4.5	3	6	0.001	0.04	250	523	-9.39679	-16.8265		0.990647	0.983314	7.39585	334	12.7764		-2.06135			-3.32928
-3.5	4.5	3	6	0.001	0.02	300	573	-8.57857	-13.7227		0.991458	0.986371	5.11653	334	10.255		-2.87258			-3.42887
-3.5	4.5	3	6	0.001	0	350	623	-7.82376	-11.2568		0.992207	0.988806	3.41044	334	4.5		-3.36578			-3.5

## Sheet: Model calc, CO2-rich alteration
Fluid interaction, high CO2 component, different T, different degrees of alteration
Beforsite starting composition
Model outcomes in Figure 6b
Initial d13C calcite	Initial d18O calcite	initial d13C fluid	initial d18O fluid	r	Fc/Rc (amount of alteration)	T ( C )	T (K)	1000lna CO2-cal O	1000lna h20-co2		a co2-cal	ah20-co2	DO r-f	2r+1/3r	d18O f rock		Co2-cc C 1000lna			d13c r
-5.5	9	-5.5	9	1000	0.5	100	373	-11.6681	-33.2113		0.9884	0.967334	-11.6517	0.667	6.08597		3.93602			-4.18799
-5.5	9	-5.5	9	1000	0.45	125	398	-11.3878	-29.4333		0.988677	0.970996	-11.3733	0.667	6.37438		2.39653			-4.75625
-5.5	9	-5.5	9	1000	0.4	150	423	-11.0427	-26.1626		0.989018	0.974177	-11.0298	0.667	6.67702		1.12026			-5.17992
-5.5	9	-5.5	9	1000	0.35	175	448	-10.6551	-23.3222		0.989401	0.976948	-10.6436	0.667	6.98553		0.0681758			-5.48232
-5.5	9	-5.5	9	1000	0.3	200	473	-10.2429	-20.8301		0.989809	0.979385	-10.2326	0.667	7.29386		-0.793776			-5.68318
-5.5	9	-5.5	9	1000	0.2	250	523	-9.39679	-16.8265		0.990647	0.983314	-9.38845	0.667	7.89499		-2.06135			-5.84356
-5.5	9	-5.5	9	1000	0.1	300	573	-8.57857	-13.7227		0.991458	0.986371	-8.57176	0.667	8.46401		-2.87258			-5.76114
-5.5	9	-5.5	9	1000	0	350	623	-7.82376	-11.2568		0.992207	0.988806	-7.81816	0.667	9		-3.36578			-5.5
Initial d13C calcite	Initial d18O calcite	initial d13C fluid	initial d18O fluid	r	Fc/Rc (amount of alteration)	T ( C )	T (K)	1000lna CO2-cal O	1000lna h20-co2		a co2-cal	ah20-co2	DO r-f	2r+1/3r	d18O f rock		Co2-cc C 1000lna			d13c r
-5.5	9	-5.5	9	1000	1	100	373	-11.6681	-33.2113		0.9884	0.967334	-11.6517	0.667	4.33791		3.93602			-3.53199
-5.5	9	-5.5	9	1000	0.9	125	398	-11.3878	-29.4333		0.988677	0.970996	-11.3733	0.667	4.73368		2.39653			-4.3648
-5.5	9	-5.5	9	1000	0.8	150	423	-11.0427	-26.1626		0.989018	0.974177	-11.0298	0.667	5.16229		1.12026			-5.0021
-5.5	9	-5.5	9	1000	0.7	175	448	-10.6551	-23.3222		0.989401	0.976948	-10.6436	0.667	5.61224		0.0681758			-5.47193
-5.5	9	-5.5	9	1000	0.6	200	473	-10.2429	-20.8301		0.989809	0.979385	-10.2326	0.667	6.07536		-0.793776			-5.79767
-5.5	9	-5.5	9	1000	0.4	250	523	-9.39679	-16.8265		0.990647	0.983314	-9.38845	0.667	7.0227		-2.06135			-6.08896
-5.5	9	-5.5	9	1000	0.2	300	573	-8.57857	-13.7227		0.991458	0.986371	-8.57176	0.667	7.99111		-2.87258			-5.97876
-5.5	9	-5.5	9	1000	0	350	623	-7.82376	-11.2568		0.992207	0.988806	-7.81816	0.667	9		-3.36578			-5.5
Initial d13C calcite	Initial d18O calcite	initial d13C fluid	initial d18O fluid	r	Fc/Rc (amount of alteration)	T ( C )	T (K)	1000lna CO2-cal O	1000lna h20-co2		a co2-cal	ah20-co2	DO r-f	2r+1/3r	d18O f rock		Co2-cc C 1000lna			d13c r
-5.5	9	-5.5	9	1000	0.1	100	373	-11.6681	-33.2113		0.9884	0.967334	-11.6517	0.667	8.27143		3.93602			-5.14218
-5.5	9	-5.5	9	1000	0.09	125	398	-11.3878	-29.4333		0.988677	0.970996	-11.3733	0.667	8.35592		2.39653			-5.30212
-5.5	9	-5.5	9	1000	0.08	150	423	-11.0427	-26.1626		0.989018	0.974177	-11.0298	0.667	8.44126		1.12026			-5.41702
-5.5	9	-5.5	9	1000	0.07	175	448	-10.6551	-23.3222		0.989401	0.976948	-10.6436	0.667	8.52522		0.0681758			-5.49554
-5.5	9	-5.5	9	1000	0.06	200	473	-10.2429	-20.8301		0.989809	0.979385	-10.2326	0.667	8.60625		-0.793776			-5.54493
-5.5	9	-5.5	9	1000	0.04	250	523	-9.39679	-16.8265		0.990647	0.983314	-9.38845	0.667	8.75603		-2.06135			-5.57928
-5.5	9	-5.5	9	1000	0.02	300	573	-8.57857	-13.7227		0.991458	0.986371	-8.57176	0.667	8.88716		-2.87258			-5.55633
-5.5	9	-5.5	9	1000	0	350	623	-7.82376	-11.2568		0.992207	0.988806	-7.81816	0.667	9		-3.36578			-5.5

## Sheet: Richet B factors
T ©	CO2	H2O	a	1000 ln a
0	1.1333	1.0705	0.944587	-57.0079
10	1.1265	1.0675	0.947625	-53.796
20	1.1203	1.0648	0.95046	-50.8095
30	1.1145	1.0622	0.953073	-48.0636
40	1.1091	1.0598	0.95555	-45.4687
50	1.1041	1.0576	0.957884	-43.0283
75	1.0931	1.0526	0.962949	-37.7544
100	1.0837	1.0483	0.967334	-33.2113
125	1.0757	1.0445	0.970996	-29.4333
150	1.0688	1.0412	0.974177	-26.1626
175	1.0628	1.0383	0.976948	-23.3222
200	1.0575	1.0357	0.979385	-20.8301
250	1.0488	1.0313	0.983314	-16.8265
300	1.0419	1.0277	0.986371	-13.7227
350	1.0363	1.0247	0.988806	-11.2568
400	1.0318	1.0222	0.990696	-9.34768
450	1.028	1.0201	0.992315	-7.71451
500	1.0249	1.0182	0.993463	-6.55868
600	1.02	1.0152	0.995294	-4.71699
700	1.0163	1.0129	0.996655	-3.35108
800	1.0136	1.011	0.997435	-2.56841
900	1.0115	1.0095	0.998023	-1.97922
1100	1.0085	1.0073	0.99881	-1.19059
1300	1.0065	1.0058	0.999305	-0.695721
From: Richet P, Bottinga Y, Janoy M (1977) A review of hydrogen, carbon, nitrogen, oxygen, sulphur, and chlorine stable isotope enrichment among gaseous molecules. Annu Rev Earth Pl Sci 5:65–110
